# Supplementary material for: New predicted dual CDK-2/CDK-1 inhibitors from Aspergillus unguis isolate SP51-EGY with relative selectivity for colorectal cancer cells: a computational and experimental approach
Source: Sci Rep. 2026 Apr 11;16:12181. doi: 10.1038/s41598-026-41120-2 (PMC13076678; doi:10.1038/s41598-026-41120-2)
Supplement: Supplementary file 2 — Supplementary Information 2. [file 41598_2026_41120_MOESM2_ESM.xlsx]

## Sheet: Sheet1
								HCT-116 -cell line
		100ug/ml					50ug/ml					25ug/ml					12.5ug/ml
					mean	SD				mean	SD				mean	SD				mean	SD		IC50
	Sh cell	99.9	99.4	99.4	99.4	0.288675	93.1	93.7	91.4	92.7333	1.19304	96.8	95.2	92.1	94.7	2.38956	89.7	93.4	93.9	92.3333	2.2942		3.493
	St cell	54.3	52.05	53	53.1167	1.12953	48.7	50.2	47.2	48.7	1.5	40.3	41.06	40.5	40.62	0.393954	31.2	34	24.3	29.8333	4.99233		63.5
		6.25ug/ml					3.125ug/ml					1.25ug/ml					0.78 ug/ml
					mean	SD				mean	SD				mean	SD				mean	SD
	Sh cell	92.4	90.6	86.5	89.8333	3.02379	49.04	44.8	41.6	45.1467	3.7321	25.7	25	25	25.2333	0.404145		11.6	11.8	11.7	0.141421
																													conc. µg/ml	D0X-RP		SD values
		100ug/ml					50ug/ml					25ug/ml					12.5ug/ml												0	0		0
					mean	SD				mean	SD				mean	SD				mean	SD								0.78	9.3		0.39
	DOX	90.13	90.2	90.35	90.2267	0.112398	85.3	84.6	84.7	84.8667	0.309121	68.4	69.9	69.5	69.2667	0.63421	65.1	66	64.4	65.1667	0.654896								1.56	12.5		0.29
																													3.12	20.37		0.17
																							DOX						6.25	42.5		0.11
		6.25ug/ml					3.125ug/ml					1.25ug/ml					0.78 ug/ml						IC50						12.5	65.2		0.65
					mean	SD				mean	SD				mean	SD				mean	SD		7.1						25	69.27		0.634
		42.6	41.3	43.6	42.5	0.112398	20.2	20.61	20.4	20.4033	0.167398	12.2	12.5	12.9	12.5333	0.286744	9.8	8.9	9.1	9.26667	0.385861								50	84.8		0.31
																													100	90.2		0.11
																																0.229486
																																0.23
											Hep-G2 cell line
		100ug/ml					50ug/ml					25ug/ml					12.5ug/ml
						mean	SD				mean	SD				mean	SD				mean	SD		IC50
		Sh cell	98.7	99.8	99.7	99.4	0.608276	13.8	17.1	13.2	14.7	2.1	12.2	14.9	15.2	14.1	1.65227	14.3	6.69	0.7795	7.2565	6.77803		65
		St Cell	33.8	35.5	39.08	36.1267	1.47667	37.6	36.3	31.5	35.1333	3.21299	31.1	27.5	24	27.5333	3.55012	14.5	7.16	2.005	7.88833	6.27926		˃100
																					29
																										conc. µg/ml	D0X-RP		SD values
																										0	0		0
		100ug/ml					50ug/ml					25ug/ml					12.5ug/ml						DOX			12.5	31.1		3.53
					mean	SD				mean	SD				mean	SD				mean	SD		IC50			25	62.7		3.9
	DOX	99.7	99.1	98.8	99.2	0.458258	88.5	87.9	88.4	88.2667	0.262467	66.5	64.2	57.3	62.6667	3.90925	27.9	36.1	29.6	31.2	3.53365		19.4			50	88.3		0.26
																										100	99.2		0.45
																													1.91632
									RPE-1 cell line
		100ug/ml					50ug/ml					25ug/ml					12.5ug/ml
					mean	SD				mean	SD				mean	SD				mean	SD		IC50
	Sh cell	58.3	59.05	61.5	59.6167	1.67357	39.1	39.2	36	38.1	1.81934	22.2	22.9	23.5	22.8667	0.650641	17.01	14.3	18.9	16.7367	2.31215		81.48
	St cell	29.3	23.4	29.4	27.3667	3.4356	28.9	25.3	21.04	25.08	3.93462	11	13.9	7.47	10.79	3.22014	0.7356	-5.22	1.29	-1.0648	3.60917		˃100
		100ug/ml					50ug/ml					25ug/ml					12.5ug/ml
					mean	SD				mean	SD				mean	SD				mean	SD		DOX
	DOX	99.5	98.9	96.9	98.4333	1.36137	91.6	92.7	94.3	92.8667	1.10855	88.9	87.6	88.6	88.3667	0.555778	67.8	68.2	69.2	68.4	0.588784		IC50
																							5.3
		6.25ug/ml					3.125ug/ml					1.25ug/ml					0.78 ug/ml
					mean	SD				mean	SD				mean	SD				mean	SD
		60.5	61.6	60.5	60.8667	0.518545	19.7.1	19.5	20.7	20.1	0.6	19.3	20.91	20.5	20.2367	0.683146	11.8	12.3	14.1	12.7333	0.987702
					HepG-2				HCT116
					Sh cell	DOX			Sh cell	DOX
				IC50	65	19.4			3.5	7.1
				SI	1.25	0.3			23.3	0.7

## Sheet: Sheet2
	conc. µg/ml	Sh cell		SD values
	0	0		0
	0.78	11.7		0.14
	1.56	25.23		0.4
	3.12	45.15		3.73
	6.25	89.83		3.02
	12.5	92.33		2.3
	25	94.7		2.39
	50	92.73		1.19
	100	99.4		0.29
							SD	SD	SD
		DOX 50 uM	Sh Cell	St Cell			DOX 50 uM	Sh Cell	St Cell
	HCT-116	90.2	102.9	53.1		HCT-116	1.3	0.6	1.1
	HepG-2	102.1	102.1	36.12		HepG-2	0.378	0.6	1.5
	RPE-1	101.43	59.6	27.37		RPE-1	4.9	1.7	3.4
